# Supplementary material for: Transcatheter Aortic Valve Replacement for Bicuspid vs. Tricuspid Aortic Stenosis among Patients at Low Surgical Risk in China: From the Multicenter National NTCVR Database
Source: J Clin Med. 2023 Jan 3;12(1):387. doi: 10.3390/jcm12010387 (PMC9821306; doi:10.3390/jcm12010387)
Supplement: Supplementary file 1 [file jcm-12-00387-s001.zip]

Archive with 1 entries (1 files):
- jcm-2093862-supplementary.pdf
